# Supplementary material for: Data for ultimate bearing capacity of concrete-filled steel tubular members and arches by the elastic modulus reduction method
Source: Data Brief. 2020 Jul 6;31:105994. doi: 10.1016/j.dib.2020.105994 (PMC7363653; doi:10.1016/j.dib.2020.105994)
Supplement: Supplementary file 1 [file mmc1.xml]

<?xml version="1.0" encoding="utf-8" standalone="no"?>
<data>
  <datasets>
    <author>lfyang@gxu.edu.cn;alfyang@foxmail.com</author>
    <type>0</type>
    <dataset>
      <value>6</value>
      <reason>Other (please explain)</reason>
      <comments>I have submitted my raw data as a supplementary data file along with my manuscript</comments>
    </dataset>
  </datasets>
</data>
